# Supplementary material for: Ectopic expression of sericin enables efficient production of ancient silk with structural changes in silkworm
Source: Nat Commun. 2022 Oct 22;13:6295. doi: 10.1038/s41467-022-34128-5 (PMC9588020; doi:10.1038/s41467-022-34128-5)
Supplement: Supplementary file 4 — Source Data [file 41467_2022_34128_MOESM4_ESM.xlsx]

## Sheet: Fig.2b
			SER-L		BF				EGFP					BF				EGFP
				R-silk									D-silk
			SER-C
					BF				EGFP					BF				EGFP

## Sheet: Fig. 2c
	WT
											SER

## Sheet: Fig. 2d
	WT
											WT
	SER										SER

## Sheet: Fig. 2e
	Sericin content of cocoon silk			WT			SER
		Replicates	1	2	3	1	2	3
		Before the degumming（g）	1.0607	1.1267	1.1334	1.3125	1.4019	1.0732
		After the degumming（g）	0.7208	0.7638	0.7266	0.7834	0.8407	0.6229
		Sericin content（g）	0.320449	0.322091	0.35892	0.403124	0.400314	0.419586
		Sericin content（g）				STDEV
		WT	0.320449	0.322091	0.35892	0.0217528
		SER	0.403124	0.400314	0.419586	0.010411
		percentage of Sericin /%				STDEV	mean	P-value
		WT	32.0449	32.2091	35.892	2.17528	33.382	0.00606912
		SER	40.3124	40.0314	41.9586	1.0411	40.7675

## Sheet: Fig. 3a
		SER	Strain(%)	Stress(Mpa)	WT	Strain(%)	Stress(Mpa)
			4.8e-05	-0.0378778		0.029988	-0.0979981
			0.161168	1.01954		0.190496	2.86032
			0.336032	14.3367		0.365876	25.0202
			0.503248	29.51		0.533188	47.7557
			0.670176	44.579		0.700116	69.2173
			0.836636	59.2788		0.866668	90.8504
			1.00338	73.4893		1.03346	110.928
			1.17007	86.5792		1.20006	129.903
			1.33658	98.5833		1.36666	146.593
			1.50332	108.785		1.53335	160.919
			1.67001	117.453		1.69995	172.881
			1.83676	124.375		1.8667	182.203
			2.00336	130.012		2.03334	190
			2.17005	134.567		2.20008	196.437
			2.33679	138.529		2.36678	202.599
			2.5033	142.061		2.53333	207.695
			2.66994	145.407		2.69993	213.366
			2.83659	148.756		2.86658	218.156
			3.00333	152		3.03341	223.411
			3.17008	155.239		3.19996	227.815
			3.33672	158.377		3.36666	232.562
			3.50337	161.58		3.53331	237.051
			3.67002	164.491		3.7001	241.351
			3.83671	167.508		3.86674	245.626
			4.00322	170.258		4.03325	249.313
			4.17005	173.067		4.20013	253.429
			4.33646	175.418		4.36654	256.78
			4.5033	177.716		4.53324	260.479
			4.67009	179.935		4.69998	263.566
			4.83674	182.113		4.86668	267.002
			5.00343	184.276		5.03346	269.881
			5.17003	186.147		5.20002	273.127
			5.33668	188.041		5.36671	275.969
			5.50332	189.673		5.53336	279.013
			5.66978	191.466		5.69982	281.653
			5.83676	193.063		5.8667	284.335
			6.00336	194.799		6.03335	287.104
			6.16996	196.245		6.19985	289.646
			6.3368	197.959		6.36683	292.371
			6.5033	199.392		6.53334	294.601
			6.67004	201.018		6.70008	297.375
			6.8366	202.46		6.86658	299.433
			7.00329	204.067		7.03328	301.994
			7.17008	205.623		7.20006	304.419
			7.33658	207.037		7.36648	306.869
			7.50342	208.628		7.53341	309.215
			7.67007	210.02		7.69996	311.475
			7.83662	211.712		7.86675	313.815
			8.00346	213.063		8.03349	316.02
			8.16996	214.584		8.2	318.518
			8.3367	215.888		8.36678	320.515
			8.50326	217.327		8.53315	322.892
			8.66986	218.65		8.69989	324.98
			8.83674	219.991		8.86663	327.43
			9.00334	221.446		9.03323	329.384
			9.17013	222.725		9.20016	331.76
			9.33673	224.161		9.36676	333.72
			9.50328	225.345		9.53341	336.177
			9.67002	226.689		9.70001	338.283
			9.83648	227.86		9.86652	340.378
			10.0034	229.265		10.0334	342.491
			10.17	230.36		10.1999	344.561
			10.3367	231.781		10.3666	346.815
			10.5033	232.92		10.5332	348.592
			10.67	234.363		10.7	350.797
			10.8367	235.676		10.8668	352.659
			11.0033	236.938		11.0334	354.753
			11.17	238.289		11.2001	356.713
			11.3366	239.416		11.3667	358.796
			11.5032	240.802		11.5332	360.67
			11.6701	242.014		11.7	362.667
			11.8368	243.554		11.8667	364.578
			12.0035	244.886		12.0334	366.538
			12.1701	246.411		12.2001	368.449
			12.3367	247.639		12.3667	370.2
			12.5032	248.946		12.5332	372.362
			12.6699	250.06		12.6999	374.053
			12.8366	251.338		12.8666	376.362
			13.0033	252.339		13.0333	377.85
			13.1701	253.567		13.2	380.123
			13.3367	254.637		13.3666	381.623
			13.5035	255.587		13.5334	383.638
			13.6699	256.603		13.7	385.372
			13.8367	257.462		13.8667	387.27
			14.0034	258.794		14.0334	389.126
			14.1699	259.681		14.2	390.804
			14.3366	260.918		14.3666	392.715
			14.5034	261.871		14.5333	394.289
			14.6699	263.09		14.6998	396.268
			14.8368	264.419		14.8668	397.646
			15.0033	265.871		15.0333	399.777
			15.17	267.282		15.2001	401.309
			15.3366	268.607		15.3667	403.299
			15.5032	269.93		15.5332	404.708
			15.67	271.028		15.7	406.76
			15.8367	272.133		15.8666	408.248
			16.0035	273.105		16.0334	409.981
			16.1701	274.109		16.2	411.66
			16.3367	274.958		16.3667	413.246
			16.5034	276.016		16.5334	415.23
			16.6699	276.89		16.6999	416.694
			16.8366	277.935		16.8667	418.55
			17.0033	278.872		17.0333	419.806
			17.1699	279.977		17.1999	421.882
			17.3367	281.098		17.3667	423.285
			17.5032	282.07		17.5332	425.208
			17.6701	283.184		17.7002	426.555
			17.8367	284.09		17.8667	428.374
			18.0033	285.305		18.0334	429.85
			18.1701	286.214		18.2001	431.578
			18.3365	287.426		18.3666	433.078
			18.5034	288.572		18.5334	434.628
			18.67	289.772		18.6999	436.233
			18.8367	290.826		18.8666	437.703
			19.0034	291.886		19.0333	439.295
			19.17	292.83		19.2001	440.667
			19.3368	293.72		19.3668	442.492
			19.5033	294.531		19.5333	443.87
			19.6699	295.403		19.6999	445.616
			19.8367	296.375		19.8667	447.031
			20.0033	297.334		20.0333	448.605
			20.1701	298.436		20.2001	450.142
			20.3367	299.358		20.3667	451.618
			20.5034	300.504		20.5334	453.192
			20.67	301.368		20.7	454.577
			20.8367	302.385		20.8666	456.2
			21.0033	303.329		21.0333	457.529
			21.1701	304.351		21.2001	459.189
			21.3365	305.365		21.3665	460.469
			21.5033	306.255		21.5332	461.969
			21.67	307.29		21.6999	463.378
			21.8367	308.193		21.8668	464.811
			22.0035	309.187		22.0334	466.159
			22.17	310.125		22.2	467.764
			22.3367	311.163		22.3668	469.074
			22.5033	312.034		22.5333	470.569
			22.6699	312.975		22.6999	471.873
			22.8367	313.811		22.8666	473.196
			23.0034	314.758		23.0334	474.63
			23.1699	315.541		23.1998	476.026
			23.3368	316.482		23.3667	477.563
			23.5033	317.135		23.5333	478.77
			23.6699	317.814		23.7	480.43
			23.8366	318.653		23.8666	481.606
			24.0033	319.496		24.0334	483.29
			24.17	320.563		24.2	484.497
			24.3367	321.368		24.3666	485.997
			24.5033	322.043		24.5333	487.167
						24.7001	488.478
						24.8667	489.819
						25.0334	491.136
						25.2	492.533
						25.3667	493.629
						25.5332	495.019
						25.6999	496.33
						25.8667	497.745
						26.0332	498.792
						26.2001	500.201

## Sheet: Fig. 3b-d
	SER							WT
	Replicates	Strain	breaking strength（N）	Stress(pa)	Stress(Mpa)	Young's modulus（Gpa）		Replicates	Strain	breaking strength（N）	Stress(pa)	Stress(Mpa)	Young's modulus（Gpa）
	1	0.221967	0.98102	6.00863e+08	600.863	2.70699		1	0.200033	1.01533	3.20487e+08	320.487	1.60217
	2	0.220335	1.00787	6.17309e+08	617.309	2.80169		2	0.240334	1.12951	3.56528e+08	356.528	1.48347
	3	0.228632	0.72515	4.44146e+08	444.146	1.94262		3	0.196999	0.97718	3.08445e+08	308.445	1.56572
	4	0.245366	0.7826	4.79333e+08	479.333	1.95354		4	0.212001	1.10204	3.47857e+08	347.857	1.64083
	5	0.2419	0.82186	5.0338e+08	503.38	2.08094		5	0.228633	1.09011	3.44091e+08	344.091	1.50499
	6	0.188633	0.71294	4.36667e+08	436.667	2.31491		6	0.272	1.13629	3.58668e+08	358.668	1.31863
	7	0.262001	0.81667	5.00201e+08	500.201	1.90916		7	0.236834	1.17052	3.69473e+08	369.473	1.56005
	8	0.216999	0.74428	4.55863e+08	455.863	2.10076		8	0.215399	1.03197	3.2574e+08	325.74	1.51226
	9	0.241934	0.76338	4.67561e+08	467.561	1.9326		9	0.1803	1.01852	3.21494e+08	321.494	1.78311
	10	0.227033	1.03332	6.32897e+08	632.897	2.78769		10	0.210366	0.99183	3.1307e+08	313.07	1.48822
	11	0.210333	0.73256	4.48684e+08	448.684	2.13321		11	0.2053	1.00293	3.16573e+08	316.573	1.542
	12	0.247033	0.78326	4.79738e+08	479.738	1.942		12	0.228599	1.06697	3.36787e+08	336.787	1.47326
	13	0.272067	0.80943	4.95766e+08	495.766	1.82223		13	0.215366	0.98525	3.10993e+08	310.993	1.44402
	14	0.246967	0.79344	4.85973e+08	485.973	1.96776		14	0.270334	1.17593	3.7118e+08	371.18	1.37304
	15	0.200299	0.76091	4.66049e+08	466.049	2.32676		15	0.215366	1.07893	3.40562e+08	340.562	1.58132
	16	0.227032	0.73825	4.5217e+08	452.17	1.99165		16	0.183666	0.99976	3.15573e+08	315.573	1.71819
	17	0.2036	0.72877	4.46363e+08	446.363	2.19235		17	0.183599	1.0047	3.17132e+08	317.132	1.72731
	18	0.248667	0.76995	4.71585e+08	471.585	1.89646		18	0.220201	1.07517	3.39376e+08	339.376	1.54121
	19	0.193633	0.7169	4.39093e+08	439.093	2.26765		19	0.243699	1.06889	3.37393e+08	337.393	1.38447
	20	0.216967	0.70293	4.30536e+08	430.536	1.98434		20	0.245033	1.02026	3.22043e+08	322.043	1.31428
	21	0.250367	0.81387	4.98486e+08	498.486	1.99102		21	0.253667	1.16875	3.68914e+08	368.914	1.45432
	22	0.213632	0.7681	4.70452e+08	470.452	2.20216		22	0.1986	1.0633	3.35629e+08	335.629	1.68997
	mean	0.228427	0.795794	4.87414e+08	487.414	2.13379		23	0.218367	1.08992	3.44031e+08	344.031	1.57547
	STDEV	0.0222374	0.0932303	5.71025e+07	57.1025	0.287733		24	0.240334	1.08699	3.43107e+08	343.107	1.42763
								25	0.218667	1.01072	3.19032e+08	319.032	1.45899
								26	0.220335	1.07711	3.39988e+08	339.988	1.54305
								27	0.245367	1.18295	3.73396e+08	373.396	1.52179
								mean	0.2222	1.06748	3.36947e+08	336.947	1.51641
								STDEV	0.0243211	0.0628201	1.98291e+07	19.8291	0.118057
		Strain		mean	STDEV		Strain (%)		平均值	STDEV
			WT	0.2222	0.0243211			WT	22.22	2.43211
			SER	0.228427	0.0222374			SER	22.8427	2.22374
		Stress(Mpa)		mean	STDEV
			WT	336.947	19.8291
			SER	487.414	57.1025
		Young's modulus（Gpa）		mean	STDEV
			WT	1.51641	0.118057
			SER	2.13379	0.287733

## Sheet: Fig. 3e-h
	Moisture absorption		WT（g）			SER（g）			Moisture liberation		WT（g）			SER（g）
	time（min）	1	2	3	1	2	3		time（min）	1	2	3	1	2	3
	0	0.7208	0.7638	0.7266	0.7834	0.8407	0.6229		0	0.9227	1.021	0.9368	1.0507	1.1049	0.9131
	10	0.7678	0.8163	0.7799	0.8519	0.9098	0.6837		10	0.8804	0.9715	0.8995	0.9857	1.048	0.8458
	20	0.7875	0.8396	0.7962	0.8689	0.9335	0.6967		20	0.858	0.9446	0.8803	0.9565	1.0147	0.8079
	30	0.7958	0.8483	0.8043	0.8793	0.9413	0.7034		30	0.8428	0.925	0.8657	0.9299	0.9939	0.7793
	40	0.8005	0.8528	0.8079	0.8831	0.9468	0.7063		40	0.8327	0.9093	0.8529	0.9131	0.9776	0.7571
	50	0.807	0.8559	0.8121	0.8886	0.9485	0.708		50	0.8236	0.8926	0.8409	0.9021	0.9655	0.7406
	60	0.8097	0.8584	0.8143	0.8906	0.9509	0.71		60	0.8177	0.881	0.8318	0.8967	0.9592	0.7309
	70	0.8108	0.8595	0.8153	0.8922	0.9529	0.7127		70	0.8168	0.8743	0.827	0.8947	0.9565	0.7232
	80	0.8092	0.8578	0.8133	0.8896	0.9501	0.7095		80	0.8148	0.8683	0.8234	0.8924	0.9542	0.7186
	90	0.8107	0.8584	0.8144	0.8893	0.9504	0.7103		90	0.8135	0.8663	0.8211	0.8917	0.9539	0.718
	100	0.8114	0.8603	0.8161	0.8903	0.9498	0.7094		100	0.8128	0.8645	0.8198	0.8912	0.9534	0.7175
									110	0.8131	0.8635	0.8186	0.8899	0.9516	0.7152
			WT			SER			120	0.8134	0.864	0.8187	0.8914	0.9525	0.7157
		1	2	3	1	2	3
	Moisture regain	6.52053	6.87353	7.33554	8.74394	8.21934	9.7608		Moisture regain	28.0105	33.6737	28.9293	34.1205	31.4262	44.9595
		9.25361	9.92406	9.57886	10.914	11.0384	11.8478			22.1421	27.193	23.7958	25.8233	24.658	34.2753
		10.4051	11.0631	10.6936	12.2415	11.9662	12.9234			19.0344	23.6711	21.1533	22.096	20.697	28.2585
		11.0572	11.6523	11.1891	12.7266	12.6204	13.389			16.9256	21.105	19.144	18.7005	18.2229	23.7181
		11.9589	12.0581	11.7671	13.4286	12.8226	13.6619			15.5244	19.0495	17.3823	16.556	16.284	20.1937
		12.3335	12.3854	12.0699	13.6839	13.1081	13.983			14.2619	16.8631	15.7308	15.1519	14.8448	17.5742
		12.4861	12.5295	12.2075	13.8882	13.346	14.4164			13.4434	15.3443	14.4784	14.4626	14.0954	16.0343
		12.2642	12.3069	11.9323	13.5563	13.013	13.9027			13.3185	14.4671	13.8178	14.2073	13.7742	14.8119
		12.4723	12.3854	12.0837	13.518	13.0486	14.0311			13.0411	13.6816	13.3223	13.9137	13.5007	14.0816
		12.5694	12.6342	12.3176	13.6456	12.9773	13.8867			12.8607	13.4197	13.0058	13.8244	13.465	13.9863
										12.7636	13.1841	12.8269	13.7605	13.4055	13.907
										12.8052	13.0532	12.6617	13.5946	13.1914	13.5418
										12.8468	13.1186	12.6755	13.7861	13.2984	13.6212
			WT	SER							WT	SER
		0	0	0						0	30.2045	36.8354
		10	6.90987	8.90802						10	24.3769	28.2522
		20	9.58551	11.2667						20	21.2863	23.6838
		30	10.7206	12.3771						30	19.0582	20.2138
		40	11.2995	12.912						40	17.3187	17.6779
		50	11.9281	13.3044						50	15.6186	15.857
		60	12.263	13.5917						60	14.422	14.8641
		70	12.4077	13.8835						70	13.8678	14.2645
		80	12.1678	13.4907						80	13.3483	13.832
		90	12.3138	13.5326						90	13.0954	13.7586
		100	12.5071	13.5032						100	12.9248	13.691
										110	12.84	13.4426
										120	12.8803	13.5686

## Sheet: Fig. 3k
		SER
		USER: DELL3070
		JADE: Profile Fitting Report
		DATE: Thursday, June 09, 2022 01:29p
		FILE: [gxx Ser.txt] ?
		SCAN: 3.9841/59.9899/0.02046/1(sec), Cu, I(p)=3716, 06/09/22 01:16p
		NOTE: Intensity = Counts, 2T(0)=0.0(deg), Wavelength to Compute d-Spacing = 1.54059?(Cu/K-alpha1)
		R = 3.48%, Total Area = 947780 (99598), Crystallinity = 42.29(8.58)%
		@ 2-Theta d(? Height Area(a1) Area% FWHM XS(?
		[x] 17.618 (1.992) 5.0300 (?) 522 (154) 293190 (88685) 100.0 10.798 (1.401) 7 (2)
		[ ] 8.963 (0.068) 9.8586 (0.1494) 291 (6) 61814 (1914) 21.1 4.086 (0.103) 20 (2)
		[x] 38.030 (0.702) 2.3642 (0.0841) 117 (20) 177129 (33804) 60.4 32.182 (1.847) 3 (1)
		[ ] 29.069 (0.102) 3.0694 (0.0210) 245 (24) 57093 (5761) 19.5 4.472 (0.217) 18 (2)
		[x] 22.402 (0.427) 3.9655 (0.1491) 281 (138) 76676 (?) 26.2 5.237 (1.292) 16 (5)
		[ ] 20.374 (0.108) 4.3553 (0.0455) 1415 (93) 159314 (12265) 54.3 2.164 (0.106) 38 (3)
		[ ] 18.586 (0.155) 4.7700 (0.0789) 930 (202) 122564 (26919) 41.8 2.531 (0.217) 32 (4)
		WT
		USER: DELL3070
		JADE: Profile Fitting Report
		DATE: Thursday, June 09, 2022 02:50p
		FILE: [gxx WT.txt] ?
		SCAN: 3.9841/59.9899/0.02046/1(sec), Cu, I(p)=5618, 06/09/22 01:17p
		NOTE: Intensity = Counts, 2T(0)=0.0(deg), Wavelength to Compute d-Spacing = 1.54059?(Cu/K-alpha1)
		R = 2.97%, Total Area = 1447933 (20481), Crystallinity = 36.62(0.00)%
		@ 2-Theta d(? Height Area(a1) Area% FWHM XS(?
		[ ] 8.956 (?) 9.8657 (?) 319 (?) 55732 (?) 14.5 3.359 (?) 24 (?)
		[x] 31.246 (?) 2.8603 (?) 8 (?) 16782 (?) 4.4 179.784 (?) >1000 (?)
		[x] 36.277 (?) 2.4743 (?) 205 (?) 179556 (?) 46.8 16.836 (14.119) 5 (5)
		[x] 4.595 (?) 19.2164 (?) 21 (?) 14113 (?) 3.7 50.801 (?) 2 (?)
		[x] 20.706 (?) 4.2862 (?) 675 (?) 323791 (?) 84.4 9.230 (?) 9 (?)
		[ ] 20.376 (0.027) 4.3550 (0.0112) 1960 (159) 222106 (18529) 57.9 2.177 (0.079) 38 (2)
		[ ] 18.515 (0.126) 4.7882 (0.0645) 1268 (?) 176683 (5888) 46.1 2.678 (0.095) 30 (2)
		[x] 24.141 (2.596) 3.6837 (0.7805) 630 (?) 383478 (?) 100.0 11.697 (?) 7 (?)
		[ ] 29.107 (?) 3.0655 (?) 332 (?) 75694 (6441) 19.7 4.380 (0.397) 19 (3)

## Sheet: Fig. 3l
	SER	Crystallinity = 42.29%
	WT	Crystallinity = 36.62(0.00)%

## Sheet: Fig. 3m
		WT									SER

[truncated: 27 more sheets: Fig. 3n, Fig.4a, Fig. 4b, Fig. 4c, Fig. 4d, Fig. 4e, Supplementary Fig 1a, Supplementary Fig 1c, Supplementary Fig 1d, Supplementary Fig 1e, Supplementary Fig 1g, Supplementary Fig 1f, Supplementary Fig 2a-2d, Supplementary Fig 2e, Supplementary Fig 2f, Supplementary Fig 2g, Supplementary Fig 2h, Supplementary Fig 2i-2l, Supplementary Fig 2m-2n, Supplementary Fig 3a-3b …]
